# Supplementary material for: Prevalence and Impact of Cerebral Microbleeds on Clinical and Safety Outcomes in Acute Ischaemic Stroke Patients Receiving Reperfusion Therapy: A Systematic Review and Meta-Analysis
Source: Biomedicines. 2023 Oct 23;11(10):2865. doi: 10.3390/biomedicines11102865 (PMC10604359; doi:10.3390/biomedicines11102865)
Supplement: Supplementary file 1 [file biomedicines-11-02865-s001.zip]

Archive with 1 entries (1 files):
- biomedicines-2661521-supplementary.pdf
